# Supplementary material for: Psychological Determinants of COVID-19 Vaccine Acceptance among Healthcare Workers in Kuwait: A Cross-Sectional Study Using the 5C and Vaccine Conspiracy Beliefs Scales
Source: Vaccines (Basel). 2021 Jun 25;9(7):701. doi: 10.3390/vaccines9070701 (PMC8310287; doi:10.3390/vaccines9070701)
Supplement: Supplementary file 1 [file vaccines-09-00701-s001.zip]

Archive with 1 entries (1 files):
- vaccines-1265766-supplementary.pdf
